# Supplementary material for: Improved reference genome for the domestic horse increases assembly contiguity and composition
Source: Commun Biol. 2018 Nov 16;1:197. doi: 10.1038/s42003-018-0199-z (PMC6240028; doi:10.1038/s42003-018-0199-z)
Supplement: Supplementary file 2 — Supplementary Data 1 [file 42003_2018_199_MOESM2_ESM.xlsx]

## Sheet: Supplementary Data Table 1
Animal	Tissue	Ec2Mapped	Ec2 Mapped In Proper Pair	Not Mapped To Ec2	Ec3Mapped	Ec3 Mapped In Proper Pair	Not Mapped To Ec3	Not Mapped to Either		Total Reads	Ec2 Mapping Percentage	Ec3 Mapping Percentage	Ec2 Mapped in Proper Pair Percentage	Ec3 Mapped in Proper Pair Percentage	Mapping Rate Increase	Proper Pair Mapping Rate Increase
683610	Adipose	63189204	63161332	2476404	64941672	64913072	723936	663809		65665608	0.962288	0.988975	0.961863	0.98854	0.0266878	0.0266767
686521	Adipose	74276602	74246664	2591552	76200181	76169402	667973	606149		76868154	0.966286	0.99131	0.965896	0.99091	0.0250244	0.0250135
683610	Lamina	98626667	98582510	3005247	100776259	100731274	855655	769706		101631914	0.97043	0.991581	0.969996	0.991138	0.0211508	0.0211426
686521	Lamina	69897992	69871770	2063238	71441451	71414788	519779	461685		71961230	0.971328	0.992777	0.970964	0.992406	0.0214485	0.0214424
683610	Left Ventricle	77418709	77384238	1390927	78179020	78144284	630616	611618		78809636	0.982351	0.991998	0.981913	0.991557	0.00964744	0.00964407
686521	Left Ventricle	61030928	61009008	1512116	62056823	62034586	486221	448885		62543044	0.975823	0.992226	0.975472	0.99187	0.016403	0.016398
683610	Liver	68349602	68313280	1964236	69659523	69622534	654315	597563		70313838	0.972065	0.990694	0.971548	0.990168	0.0186296	0.0186201
686521	Liver	68491379	68465506	1933313	69912524	69886110	512168	456650		70424692	0.972548	0.992727	0.97218	0.992352	0.0201796	0.020172
683610	Longissimus	55252482	55241322	1904472	56721178	56709696	435776	423195		57156954	0.96668	0.992376	0.966485	0.992175	0.0256958	0.0256902
686521	Longissimus	58213149	58194382	2395705	60017161	59997886	591693	578482		60608854	0.960473	0.990238	0.960163	0.989919	0.0297648	0.0297564
683610	Lung	91354721	91313074	3466287	93512473	93469916	1308535	1133236		94821008	0.963444	0.9862	0.963005	0.985751	0.0227561	0.0227465
686521	Lung	71992912	71956884	2634416	73730517	73693686	896811	802086		74627328	0.964699	0.987983	0.964216	0.987489	0.0232838	0.023273
683610	Ovary	65819229	65793020	1811383	67138980	67112310	491632	443847		67630612	0.973217	0.992731	0.972829	0.992336	0.0195141	0.0195073
686521	Ovary	69748600	69717018	2011282	71109152	71076984	650730	593746		71759882	0.971972	0.990932	0.971532	0.990484	0.0189598	0.0189516
683610	Parietal Cortex	65291195	65271376	2278331	66813278	66793024	756248	594486		67569526	0.966282	0.988808	0.965988	0.988508	0.0225262	0.0225197
686521	Parietal Cortex	59827833	59801996	2132313	61184314	61158008	775832	631719		61960146	0.965586	0.987479	0.965169	0.987054	0.0218928	0.0218852
														Average	0.0214728	0.021465
683610	WGS	403191933	397607852	6541823	404969464	399191005	4764292	2656847		409733756	0.984034	0.988372	0.970405	0.974269	0.00433826	0.00386386
686521	WGS	419625199	414014649	6545859	421488878	415613208	4682180	2561394		426171058	0.98464	0.989013	0.971475	0.975226	0.00437308	0.00375098
														Average	0.00435567	0.00380742
