# Supplementary material for: Improved reference genome for the domestic horse increases assembly contiguity and composition
Source: Commun Biol. 2018 Nov 16;1:197. doi: 10.1038/s42003-018-0199-z (PMC6240028; doi:10.1038/s42003-018-0199-z)
Supplement: Supplementary file 3 — Supplementary Data 2 [file 42003_2018_199_MOESM3_ESM.xlsx]

## Sheet: Supplementary Data Table 2
Sample_ID	ENA_ID	Raw Reads	EquCab3			EquCab2
			Reads Mapped Deduplicated	Proportion mapped	Proportion Unique Reads	Reads Mapped Deduplicated	Proportion Mapped	Proportion Unique Reads	Reads Mapped On Ecab3-Ecab2 (difference)
BER01_A	ERR1885459	5969029	2211833	0.370552	0.994852	2185628	0.366161	0.995023	26205
BER02_B	ERR1885482	5954988	3419712	0.57426	0.988096	3396862	0.570423	0.988566	22850
BER04_D	ERR1885497	5970330	2549285	0.426992	0.993901	2532374	0.42416	0.993955	16911
BER05_E	ERR1885513	5971798	1647658	0.275907	0.993596	1631971	0.27328	0.993701	15687
BER06_F	ERR1885529	5972340	3128070	0.52376	0.993157	3121891	0.522725	0.993212	6179
BER08_H	ERR1885554	5985428	1771089	0.2959	0.990356	1764913	0.294868	0.990475	6176
BER09_I	ERR1885561	5976746	2827259	0.473043	0.994962	2820079	0.471842	0.995017	7180
BER10_K	ERR1885577	5984202	1651893	0.276042	0.98941	1648334	0.275448	0.989495	3559
BER11_L	ERR1885586	5983692	1154794	0.19299	0.968106	1152237	0.192563	0.968072	2557
BER12_M	ERR1885597	5971933	3069790	0.514036	0.977976	3064873	0.513213	0.978084	4917
I-K2_Arz1	ERR1885613	5955859	3510198	0.589369	0.993452	3493288	0.58653	0.993549	16910
I-K3_Arz2	ERR1885626	5961963	1966885	0.329906	0.988145	1957468	0.328326	0.988123	9417
838-64_NB46	ERR1885636	5988686	393836	0.0657633	0.989408	391522	0.0653769	0.989324	2314
Sum	140862
Total Samples	13
Average Mapping Increase	10835.5
