# Supplementary material for: Improved reference genome for the domestic horse increases assembly contiguity and composition
Source: Commun Biol. 2018 Nov 16;1:197. doi: 10.1038/s42003-018-0199-z (PMC6240028; doi:10.1038/s42003-018-0199-z)
Supplement: Supplementary file 4 — Supplementary Data 3 [file 42003_2018_199_MOESM4_ESM.xlsx]

## Sheet: Supplementary Data Table 3
Assay_Type	BioProject	BioSample	Experiment	LibrarySource	Library_Name	Run	SRA_Sample	SRA_Study
RNA-Seq	PRJEB26787	SAMEA104728736	ERX2600940	TRANSCRIPTOMIC	683610_Adipose_Loin	ERR2584116	ERS2681753	ERP108802
RNA-Seq	PRJEB26787	SAMEA104728770	ERX2600962	TRANSCRIPTOMIC	683610_Lamina	ERR2584135	ERS2681758	ERP108802
RNA-Seq	PRJEB26787	SAMEA104728837	ERX2600968	TRANSCRIPTOMIC	683610_Left_Ventricle	ERR2584142	ERS2681722	ERP108802
RNA-Seq	PRJEB26787	SAMEA104728881	ERX2600970	TRANSCRIPTOMIC	683610_Liver	ERR2584143	ERS2681775	ERP108802
RNA-Seq	PRJEB26787	SAMEA104728717	ERX2600972	TRANSCRIPTOMIC	683610_Longissimus	ERR2584144	ERS2681724	ERP108802
RNA-Seq	PRJEB26787	SAMEA104728901	ERX2600974	TRANSCRIPTOMIC	683610_Lung	ERR2584145	ERS2681732	ERP108802
RNA-Seq	PRJEB26787	SAMEA104728793	ERX2600982	TRANSCRIPTOMIC	683610_Ovary	ERR2584152	ERS2681725	ERP108802
RNA-Seq	PRJEB26787	SAMEA104728771	ERX2600984	TRANSCRIPTOMIC	683610_Parietal_Cortex	ERR2584153	ERS2681760	ERP108802
WGS	PRJEB26698	SAMEA104728862	ERX2593782	GENOMIC	683610_WGS	ERR2576789	ERS2681598	ERP108707
WGS	PRJEB26698	SAMEA104728862	ERX2593782	GENOMIC	683610_WGS	ERR2576790	ERS2681598	ERP108707
RNA-Seq	PRJEB26787	SAMEA104728874	ERX2600941	TRANSCRIPTOMIC	686521_Adipose_Loin	ERR2584168	ERS2681713	ERP108802
RNA-Seq	PRJEB26787	SAMEA104728823	ERX2600963	TRANSCRIPTOMIC	686521_Lamina	ERR2584187	ERS2681731	ERP108802
RNA-Seq	PRJEB26787	SAMEA104728774	ERX2600969	TRANSCRIPTOMIC	686521_Left_Ventricle	ERR2584194	ERS2681743	ERP108802
RNA-Seq	PRJEB26787	SAMEA104728726	ERX2600971	TRANSCRIPTOMIC	686521_Liver	ERR2584195	ERS2681769	ERP108802
RNA-Seq	PRJEB26787	SAMEA104728876	ERX2600973	TRANSCRIPTOMIC	686521_Longissimus	ERR2584196	ERS2681716	ERP108802
RNA-Seq	PRJEB26787	SAMEA104728801	ERX2600975	TRANSCRIPTOMIC	686521_Lung	ERR2584197	ERS2681768	ERP108802
RNA-Seq	PRJEB26787	SAMEA104728810	ERX2600983	TRANSCRIPTOMIC	686521_Ovary	ERR2584204	ERS2681745	ERP108802
RNA-Seq	PRJEB26787	SAMEA104728891	ERX2600985	TRANSCRIPTOMIC	686521_Parietal_Cortex	ERR2584205	ERS2681759	ERP108802
WGS	PRJEB26698	SAMEA104728877	ERX2593783	GENOMIC	686521_WGS	ERR2576791	ERS2681599	ERP108707
WGS	PRJEB26698	SAMEA104728877	ERX2593783	GENOMIC	686521_WGS	ERR2576792	ERS2681599	ERP108707
